# Supplementary material for: Factors Affecting Continued Participation in Tuberculosis Contact Investigation in a Low-Income, High-Burden Setting
Source: Trop Med Infect Dis. 2020 Jul 29;5(3):124. doi: 10.3390/tropicalmed5030124 (PMC7558864; doi:10.3390/tropicalmed5030124)
Supplement: Supplementary file 1 [file tropicalmed-05-00124-s001.zip]

Archive with 2 entries (2 files):
- supplementary files - zip/Supplementary Questionnaire S1 - KAP Questionnaire.pdf
- supplementary files - zip/Supplementary Table S1 - Accessibility to TB contact investigation.pdf
